# Supplementary material for: Single Nucleotide Polymorphisms of the RAC1 Gene as Novel Susceptibility Markers for Neuropathy and Microvascular Complications in Type 2 Diabetes
Source: Biomedicines. 2023 Mar 22;11(3):981. doi: 10.3390/biomedicines11030981 (PMC10046239; doi:10.3390/biomedicines11030981)
Supplement: Supplementary file 1 [file biomedicines-11-00981-s001.zip]

Archive with 3 entries (3 files):
- Supplementary table 2.pdf
- Supplementary table 1.pdf
- Table S3.xlsx
