# Supplementary material for: Single Nucleotide Polymorphisms of the RAC1 Gene as Novel Susceptibility Markers for Neuropathy and Microvascular Complications in Type 2 Diabetes
Source: Biomedicines. 2023 Mar 22;11(3):981. doi: 10.3390/biomedicines11030981 (PMC10046239; doi:10.3390/biomedicines11030981)
Supplement: Supplementary file 1 [file biomedicines-11-00981-s001.zip › Table S3.xlsx]

## Sheet: Table S3
Table S3. Associations of RAC1 haplotypes with plasma redox homeostasis parameters.
ROS	DR													GSH/GSSG	DR
SNPStats results														SNPStats results
Index														Index
Multiple-SNP analysis														Multiple-SNP analysis
	Haplotype analysis														Haplotype analysis
WARNING: 705 observations with missing response value removed from association analyses.														WARNING: 822 observations with missing response value removed from association analyses.
Multiple-SNP analysis														Multiple-SNP analysis
Haplotype analysis														Haplotype analysis
Haplotype frequencies estimation (n=1005)														Haplotype frequencies estimation (n=1005)
	rs4724800	rs7784465	rs10951982	rs10238136	rs836478	rs9374	Total	Cumulative							rs4724800	rs7784465	rs10951982	rs10238136	rs836478	rs9374	Total	Cumulative
								frequency														frequency
1	A	T	G	A	C	G	0.4688	0.4688						1	A	T	G	A	C	G	0.4688	0.4688
2	A	C	G	A	T	G	0.1814	0.6501						2	A	C	G	A	T	G	0.1814	0.6501
3	G	T	A	A	T	A	0.1638	0.814						3	G	T	A	A	T	A	0.1638	0.814
4	A	T	G	A	T	G	0.0763	0.8903						4	A	T	G	A	T	G	0.0763	0.8903
5	G	T	A	A	C	A	0.0238	0.9141						5	G	T	A	A	C	A	0.0238	0.9141
6	G	T	G	A	C	G	0.0204	0.9346						6	G	T	G	A	C	G	0.0204	0.9346
7	A	T	G	T	T	G	0.0186	0.9532						7	A	T	G	T	T	G	0.0186	0.9532
8	A	C	G	A	C	G	0.0124	0.9656						8	A	C	G	A	C	G	0.0124	0.9656
9	G	C	A	A	T	A	0.0044	0.97						9	G	C	A	A	T	A	0.0044	0.97
10	G	T	G	A	T	G	0.0039	0.9739						10	G	T	G	A	T	G	0.0039	0.9739
11	A	C	G	T	T	G	0.0038	0.9777						11	A	C	G	T	T	G	0.0038	0.9777
12	A	T	A	T	T	G	0.0031	0.9808						12	A	T	A	T	T	G	0.0031	0.9808
13	A	T	A	A	T	A	0.003	0.9838						13	A	T	A	A	T	A	0.003	0.9838
14	A	T	A	A	C	G	0.0025	0.9862						14	A	T	A	A	C	G	0.0025	0.9862
15	G	T	A	A	T	G	0.0023	0.9885						15	G	T	A	A	T	G	0.0023	0.9885
16	G	T	A	A	C	G	0.0022	0.9907						16	G	T	A	A	C	G	0.0022	0.9907
17	G	C	G	A	C	G	0.0022	0.9929						17	G	C	G	A	C	G	0.0022	0.9929
18	G	T	G	T	T	G	0.0019	0.9948						18	G	T	G	T	T	G	0.0019	0.9948
19	A	T	G	T	C	G	0.0019	0.9967						19	A	T	G	T	C	G	0.0019	0.9967
20	G	C	G	A	T	G	0.0013	0.998						20	G	C	G	A	T	G	0.0013	0.998
21	G	T	G	A	T	A	0.001	0.999						21	G	T	G	A	T	A	0.001	0.999
22	A	C	A	A	C	G	0.0005	0.9995						22	A	C	A	A	C	G	0.0005	0.9995
23	G	C	G	T	T	G	0.0002	0.9997						23	G	C	G	T	T	G	0.0002	0.9997
24	A	T	A	A	C	A	0.0001	0.9999						24	A	T	A	A	C	A	0.0001	0.9999
25	A	T	A	A	T	G	0.0001	1						25	A	T	A	A	T	G	0.0001	1
26	A	T	G	A	C	A	0	1						26	A	T	G	A	C	A	0	1
27	A	C	A	A	C	A	0	1						27	A	C	A	A	C	A	0	1
28	A	C	G	A	C	A	0	1						28	A	C	G	A	C	A	0	1
29	G	C	A	A	C	A	0	1						29	G	C	A	A	C	A	0	1
Haplotype association with response (n=301, crude analysis)														Haplotype association with response (n=185, crude analysis)
	rs4724800	rs7784465	rs10951982	rs10238136	rs836478	rs9374	Frequency	Difference (95% CI)	P-value						rs4724800	rs7784465	rs10951982	rs10238136	rs836478	rs9374	Frequency	Difference (95% CI)	P-value
1	A	T	G	A	C	G	0.4285	0.00	---					1	A	T	G	A	C	G	0.4773	0.00	---
2	A	C	G	A	T	G	0.2064	0.27 (-0.29 - 0.83)	0.35					2	A	C	G	A	T	G	0.1911	-0.23 (-0.7 - 0.25)	0.35
3	G	T	A	A	T	A	0.1446	-0.43 (-1.1 - 0.24)	0.2					3	G	T	A	A	T	A	0.1649	-0.04 (-0.57 - 0.48)	0.87
4	A	T	G	A	T	G	0.0836	1.02 (0.18 - 1.85)	0.017					4	A	T	G	A	T	G	0.0595	-0.54 (-1.39 - 0.31)	0.22
5	A	T	G	T	T	G	0.0385	-0.59 (-1.67 - 0.49)	0.29					5	G	T	G	A	C	G	0.0334	-0.85 (-1.88 - 0.18)	0.11
6	G	T	G	A	C	G	0.03	0.2 (-1.12 - 1.52)	0.76					6	A	T	G	T	T	G	0.0249	0.13 (-1.18 - 1.44)	0.85
7	G	T	A	A	C	A	0.0202	-0.11 (-1.78 - 1.56)	0.9					7	G	T	A	A	C	A	0.0177	-0.15 (-1.65 - 1.36)	0.85
rare	*	*	*	*	*	*	0.0481	3.23 (2.15 - 4.32)	<0.0001					8	G	T	G	A	T	G	0.0101	-1.2 (-2.96 - 0.57)	0.18
														rare	*	*	*	*	*	*	0.0212	0.6 (-0.77 - 1.97)	0.39
														Global haplotype association p-value: 0.39
ROS	DNF													GSH/GSSG	DNF
SNPStats results														SNPStats results
Index														Index
Multiple-SNP analysis														Multiple-SNP analysis
	Haplotype analysis														Haplotype analysis
WARNING: 341 observations with missing response value removed from association analyses.														WARNING: 459 observations with missing response value removed from association analyses.
Multiple-SNP analysis														Multiple-SNP analysis
Haplotype analysis														Haplotype analysis
Haplotype frequencies estimation (n=552)														Haplotype frequencies estimation (n=552)
	rs4724800	rs7784465	rs10951982	rs10238136	rs836478	rs9374	Total	Cumulative							rs4724800	rs7784465	rs10951982	rs10238136	rs836478	rs9374	Total	Cumulative
								frequency														frequency
1	A	T	G	A	C	G	0.4583	0.4583						1	A	T	G	A	C	G	0.4583	0.4583
2	A	C	G	A	T	G	0.1755	0.6339						2	A	C	G	A	T	G	0.1755	0.6339
3	G	T	A	A	T	A	0.1718	0.8056						3	G	T	A	A	T	A	0.1718	0.8056
4	A	T	G	A	T	G	0.0802	0.8859						4	A	T	G	A	T	G	0.0802	0.8859
5	G	T	G	A	C	G	0.0289	0.9148						5	G	T	G	A	C	G	0.0289	0.9148
6	G	T	A	A	C	A	0.026	0.9408						6	G	T	A	A	C	A	0.026	0.9408
7	A	T	G	T	T	G	0.0208	0.9616						7	A	T	G	T	T	G	0.0208	0.9616
8	A	C	G	A	C	G	0.0084	0.97						8	A	C	G	A	C	G	0.0084	0.97
9	G	C	A	A	T	A	0.0066	0.9766						9	G	C	A	A	T	A	0.0066	0.9766
10	A	C	G	T	T	G	0.0045	0.9811						10	A	C	G	T	T	G	0.0045	0.9811
11	G	T	A	A	T	G	0.0042	0.9853						11	G	T	A	A	T	G	0.0042	0.9853
12	A	T	A	T	T	G	0.0036	0.9889						12	A	T	A	T	T	G	0.0036	0.9889
13	G	T	G	A	T	G	0.0029	0.9919						13	G	T	G	A	T	G	0.0029	0.9919
14	A	T	A	A	T	A	0.0029	0.9947						14	A	T	A	A	T	A	0.0029	0.9947
15	G	C	G	A	C	G	0.0019	0.9966						15	G	C	G	A	C	G	0.0019	0.9966
16	A	T	G	T	C	G	0.0018	0.9984						16	A	T	G	T	C	G	0.0018	0.9984
17	G	C	A	A	C	A	0.0006	0.999						17	G	C	A	A	C	A	0.0006	0.999
18	G	C	G	T	T	G	0.0005	0.9996						18	G	C	G	T	T	G	0.0005	0.9996
19	G	T	A	A	C	G	0.0004	1						19	G	T	A	A	C	G	0.0004	1
20	G	C	G	A	T	G	0	1						20	G	C	G	A	T	G	0	1
21	G	T	G	T	T	G	0	1						21	G	T	G	T	T	G	0	1
Haplotype association with response (n=212, crude analysis)														Haplotype association with response (n=94, crude analysis)
	rs4724800	rs7784465	rs10951982	rs10238136	rs836478	rs9374	Frequency	Difference (95% CI)	P-value						rs4724800	rs7784465	rs10951982	rs10238136	rs836478	rs9374	Frequency	Difference (95% CI)	P-value
1	A	T	G	A	C	G	0.4273	0.00	---					1	A	T	G	A	C	G	0.4706	0.00	---
2	A	C	G	A	T	G	0.1794	-0.07 (-0.75 - 0.61)	0.85					2	G	T	A	A	T	A	0.1821	0.62 (-0.1 - 1.35)	0.094
3	G	T	A	A	T	A	0.1649	-0.63 (-1.33 - 0.07)	0.078					3	A	C	G	A	T	G	0.1764	-0.37 (-1.07 - 0.33)	0.3
4	A	T	G	A	T	G	0.0852	1.14 (0.26 - 2.02)	0.011					4	A	T	G	A	T	G	0.0495	-1.72 (-3.01 - -0.44)	0.0095
5	G	T	G	A	C	G	0.0372	0.54 (-0.77 - 1.85)	0.42					5	G	T	G	A	C	G	0.0428	-0.66 (-1.96 - 0.63)	0.32
6	A	T	G	T	T	G	0.0332	-0.33 (-1.75 - 1.09)	0.65					6	G	T	A	A	C	A	0.0253	0.08 (-1.56 - 1.71)	0.93
7	G	T	A	A	C	A	0.0245	-0.81 (-2.44 - 0.82)	0.33					7	A	T	G	T	T	G	0.0235	0.9 (-1.19 - 2.99)	0.4
8	A	C	G	A	C	G	0.0163	6.82 (4.9 - 8.73)	<0.0001					8	A	T	G	T	C	G	0.0142	-1.19 (-3.28 - 0.91)	0.27
rare	*	*	*	*	*	*	0.0321	-0.6 (-2.09 - 0.89)	0.43					9	A	C	G	T	T	G	0.0102	0.84 (-2.43 - 4.11)	0.62
Global haplotype association p-value: 0.43														rare	*	*	*	*	*	*	0.0054	-0.4 (-3.91 - 3.11)	0.82
														Global haplotype association p-value: 0.82
ROS DN														GSH/GSSG NEURO	DN
SNPStats results														SNPStats results
Index														Index
Multiple-SNP analysis														Multiple-SNP analysis
	Haplotype analysis														Haplotype analysis
WARNING: 896 observations with missing response value removed from association analyses.														WARNING: 1081 observations with missing response value removed from association analyses.
Multiple-SNP analysis														Multiple-SNP analysis
Haplotype analysis														Haplotype analysis
Haplotype frequencies estimation (n=1307)														Haplotype frequencies estimation (n=1307)
	rs4724800	rs7784465	rs10951982	rs10238136	rs836478	rs9374	Total	Cumulative							rs4724800	rs7784465	rs10951982	rs10238136	rs836478	rs9374	Total	Cumulative
								frequency														frequency
1	A	T	G	A	C	G	0.4683	0.4683						1	A	T	G	A	C	G	0.4683	0.4683
2	A	C	G	A	T	G	0.1794	0.6477						2	A	C	G	A	T	G	0.1794	0.6477
3	G	T	A	A	T	A	0.1716	0.8193						3	G	T	A	A	T	A	0.1716	0.8193
4	A	T	G	A	T	G	0.0741	0.8934						4	A	T	G	A	T	G	0.0741	0.8934
5	G	T	G	A	C	G	0.0236	0.9171						5	G	T	G	A	C	G	0.0236	0.9171
6	G	T	A	A	C	A	0.0211	0.9382						6	G	T	A	A	C	A	0.0211	0.9382
7	A	T	G	T	T	G	0.017	0.9552						7	A	T	G	T	T	G	0.017	0.9552
8	A	C	G	A	C	G	0.013	0.9681						8	A	C	G	A	C	G	0.013	0.9681
9	G	C	A	A	T	A	0.0038	0.9719						9	G	C	A	A	T	A	0.0038	0.9719
10	A	T	G	T	C	G	0.0038	0.9757						10	A	T	G	T	C	G	0.0038	0.9757
11	A	C	G	T	T	G	0.0037	0.9794						11	A	C	G	T	T	G	0.0037	0.9794
12	A	T	A	A	T	A	0.0031	0.9826						12	A	T	A	A	T	A	0.0031	0.9826
13	G	T	G	A	T	G	0.0029	0.9855						13	G	T	G	A	T	G	0.0029	0.9855
14	A	T	A	T	T	G	0.0028	0.9882						14	A	T	A	T	T	G	0.0028	0.9882
15	G	T	A	A	T	G	0.0025	0.9908						15	G	T	A	A	T	G	0.0025	0.9908
16	G	C	G	A	C	G	0.0022	0.993						16	G	C	G	A	C	G	0.0022	0.993
17	A	T	A	A	C	G	0.0019	0.9948						17	A	T	A	A	C	G	0.0019	0.9948
18	G	T	A	A	C	G	0.0017	0.9966						18	G	T	A	A	C	G	0.0017	0.9966
19	G	C	G	A	T	G	0.0011	0.9977						19	G	C	G	A	T	G	0.0011	0.9977
20	G	T	G	T	T	G	0.0008	0.9985						20	G	T	G	T	T	G	0.0008	0.9985
21	G	T	G	A	T	A	0.0008	0.9993						21	G	T	G	A	T	A	0.0008	0.9993
22	A	C	A	A	C	G	0.0004	0.9997						22	A	C	A	A	C	G	0.0004	0.9997
23	G	C	G	T	T	G	0.0001	0.9998						23	G	C	G	T	T	G	0.0001	0.9998
24	A	T	A	A	T	G	0.0001	0.9999						24	A	T	A	A	T	G	0.0001	0.9999
25	A	T	A	A	C	A	0.0001	1						25	A	T	A	A	C	A	0.0001	1
26	A	C	A	A	C	A	0	1						26	A	C	A	A	C	A	0	1
27	A	C	G	A	C	A	0	1						27	A	C	G	A	C	A	0	1
28	A	T	G	A	C	A	0	1						28	A	T	G	A	C	A	0	1
29	G	C	A	A	C	A	0	1						29	G	C	A	A	C	A	0	1
Haplotype association with response (n=412, crude analysis)														Haplotype association with response (n=228, crude analysis)
	rs4724800	rs7784465	rs10951982	rs10238136	rs836478	rs9374	Frequency	Difference (95% CI)	P-value						rs4724800	rs7784465	rs10951982	rs10238136	rs836478	rs9374	Frequency	Difference (95% CI)	P-value
1	A	T	G	A	C	G	0.4422	0.00	---					1	A	T	G	A	C	G	0.4669	0.00	---
2	A	C	G	A	T	G	0.1961	0.18 (-0.25 - 0.62)	0.41					2	A	C	G	A	T	G	0.1957	-0.19 (-0.61 - 0.22)	0.35
3	G	T	A	A	T	A	0.1631	-0.11 (-0.61 - 0.38)	0.65					3	G	T	A	A	T	A	0.177	0.05 (-0.42 - 0.52)	0.83
4	A	T	G	A	T	G	0.0725	0.9 (0.25 - 1.55)	0.0069					4	A	T	G	A	T	G	0.0552	-0.66 (-1.43 - 0.11)	0.095
5	G	T	G	A	C	G	0.032	0.54 (-0.42 - 1.5)	0.27					5	G	T	G	A	C	G	0.0375	-0.53 (-1.41 - 0.36)	0.24
6	A	T	G	T	T	G	0.0286	-0.28 (-1.38 - 0.81)	0.61					6	A	T	G	T	T	G	0.0176	0.24 (-1.11 - 1.58)	0.73
7	A	C	G	A	C	G	0.0181	5.73 (4.44 - 7.01)	<0.0001					7	G	T	A	A	C	A	0.0139	-0.13 (-1.66 - 1.4)	0.87
8	G	T	A	A	C	A	0.016	-0.14 (-1.59 - 1.3)	0.84					rare	*	*	*	*	*	*	0.0361	-0.37 (-1.29 - 0.56)	0.44
rare	*	*	*	*	*	*	0.0315	0.57 (-0.69 - 1.83)	0.37					Global haplotype association p-value: 0.44
Global haplotype association p-value: 0.37
ROS	DA													GSH/GSSG	DA
SNPStats results														SNPStats results
Index														Index
Multiple-SNP analysis														Multiple-SNP analysis
	Haplotype analysis														Haplotype analysis
WARNING: 662 observations with missing response value removed from association analyses.														WARNING: 812 observations with missing response value removed from association analyses.
Multiple-SNP analysis														Multiple-SNP analysis
Haplotype analysis														Haplotype analysis
Haplotype frequencies estimation (n=967)														Haplotype frequencies estimation (n=967)
	rs4724800	rs7784465	rs10951982	rs10238136	rs836478	rs9374	Total	Cumulative							rs4724800	rs7784465	rs10951982	rs10238136	rs836478	rs9374	Total	Cumulative
								frequency														frequency
1	A	T	G	A	C	G	0.4595	0.4595						1	A	T	G	A	C	G	0.4595	0.4595
2	A	C	G	A	T	G	0.1831	0.6426						2	A	C	G	A	T	G	0.1831	0.6426
3	G	T	A	A	T	A	0.1776	0.8202						3	G	T	A	A	T	A	0.1776	0.8202
4	A	T	G	A	T	G	0.0756	0.8958						4	A	T	G	A	T	G	0.0756	0.8958
5	G	T	G	A	C	G	0.0238	0.9196						5	G	T	G	A	C	G	0.0238	0.9196
6	G	T	A	A	C	A	0.021	0.9406						6	G	T	A	A	C	A	0.021	0.9406
7	A	T	G	T	T	G	0.0181	0.9587						7	A	T	G	T	T	G	0.0181	0.9587
8	A	C	G	A	C	G	0.0115	0.9702						8	A	C	G	A	C	G	0.0115	0.9702
9	A	T	G	T	C	G	0.0045	0.9748						9	A	T	G	T	C	G	0.0045	0.9748
10	A	C	G	T	T	G	0.0044	0.9792						10	A	C	G	T	T	G	0.0044	0.9792
11	G	T	G	A	T	G	0.0038	0.983						11	G	T	G	A	T	G	0.0038	0.983
12	A	T	A	T	T	G	0.0036	0.9866						12	A	T	A	T	T	G	0.0036	0.9866
13	G	C	A	A	T	A	0.0026	0.9892						13	G	C	A	A	T	A	0.0026	0.9892
14	G	T	A	A	T	G	0.0025	0.9917						14	G	T	A	A	T	G	0.0025	0.9917
15	G	T	A	A	C	G	0.0022	0.9939						15	G	T	A	A	C	G	0.0022	0.9939
16	A	T	A	A	C	G	0.0015	0.9955						16	A	T	A	A	C	G	0.0015	0.9955
17	G	C	G	A	C	G	0.0012	0.9966						17	G	C	G	A	C	G	0.0012	0.9966
18	G	T	G	T	T	G	0.0008	0.9974						18	G	T	G	T	T	G	0.0008	0.9974
19	A	T	A	A	C	A	0.0006	0.9981						19	A	T	A	A	C	A	0.0006	0.9981
20	A	C	A	A	C	G	0.0006	0.9986						20	A	C	A	A	C	G	0.0006	0.9986
21	G	T	G	A	T	A	0.0005	0.9992						21	G	T	G	A	T	A	0.0005	0.9992
22	A	T	A	A	T	A	0.0005	0.9996						22	A	T	A	A	T	A	0.0005	0.9996
23	G	C	G	T	T	G	0.0003	0.9999						23	G	C	G	T	T	G	0.0003	0.9999
24	G	C	G	A	T	G	0.0001	1						24	G	C	G	A	T	G	0.0001	1
25	A	C	A	A	T	G	0	1						25	A	C	A	A	T	G	0	1
26	A	T	A	T	T	A	0	1						26	A	T	A	T	T	A	0	1
27	A	T	G	A	C	A	0	1						27	A	T	G	A	C	A	0	1
Haplotype association with response (n=305, crude analysis)														Haplotype association with response (n=156, crude analysis)
	rs4724800	rs7784465	rs10951982	rs10238136	rs836478	rs9374	Frequency	Difference (95% CI)	P-value						rs4724800	rs7784465	rs10951982	rs10238136	rs836478	rs9374	Frequency	Difference (95% CI)	P-value
1	A	T	G	A	C	G	0.411	0.00	---					1	A	T	G	A	C	G	0.4265	0.00	---
2	A	C	G	A	T	G	0.1958	0.06 (-0.45 - 0.57)	0.81					2	G	T	A	A	T	A	0.2023	0.24 (-0.29 - 0.78)	0.38
3	G	T	A	A	T	A	0.1775	-0.3 (-0.84 - 0.25)	0.29					3	A	C	G	A	T	G	0.1992	0.09 (-0.41 - 0.6)	0.72
4	A	T	G	A	T	G	0.0743	0.58 (-0.18 - 1.33)	0.14					4	A	T	G	A	T	G	0.0515	-0.43 (-1.42 - 0.55)	0.39
5	A	T	G	T	T	G	0.0369	-0.46 (-1.53 - 0.62)	0.41					5	G	T	G	A	C	G	0.0394	-0.42 (-1.44 - 0.61)	0.43
6	G	T	G	A	C	G	0.0332	0.63 (-0.39 - 1.65)	0.23					6	A	T	G	T	T	G	0.0234	0.69 (-0.78 - 2.16)	0.36
7	A	C	G	A	C	G	0.0198	7.23 (5.83 - 8.62)	<0.0001					7	G	T	A	A	C	A	0.0157	0.21 (-1.43 - 1.85)	0.8
8	G	T	A	A	C	A	0.0164	0.11 (-1.59 - 1.81)	0.9					8	A	C	G	T	T	G	0.0138	0.29 (-1.47 - 2.04)	0.75
rare	*	*	*	*	*	*	0.0353	0.41 (-0.92 - 1.74)	0.55					9	G	T	G	A	T	G	0.0121	-1.21 (-2.95 - 0.53)	0.18
Global haplotype association p-value: 0.55														rare	*	*	*	*	*	*	0.0163	-0.49 (-2.14 - 1.15)	0.56
														Global haplotype association p-value: 0.56
ROS	DFS													GSH/GSSG	DFS
SNPStats results														SNPStats results
Index														Index
Multiple-SNP analysis														Multiple-SNP analysis
	Haplotype analysis														Haplotype analysis
WARNING: 64 observations with missing response value removed from association analyses.														WARNING: 75 observations with missing response value removed from association analyses.
Multiple-SNP analysis														Multiple-SNP analysis
Haplotype analysis														Haplotype analysis
Haplotype frequencies estimation (n=107)														Haplotype frequencies estimation (n=107)
	rs4724800	rs7784465	rs10951982	rs10238136	rs836478	rs9374	Total	Cumulative							rs4724800	rs7784465	rs10951982	rs10238136	rs836478	rs9374	Total	Cumulative
								frequency														frequency
1	A	T	G	A	C	G	0.4798	0.4798						1	A	T	G	A	C	G	0.4798	0.4798
2	A	C	G	A	T	G	0.2227	0.7025						2	A	C	G	A	T	G	0.2227	0.7025
3	G	T	A	A	T	A	0.1467	0.8492						3	G	T	A	A	T	A	0.1467	0.8492
4	A	T	G	A	T	G	0.0477	0.8969						4	A	T	G	A	T	G	0.0477	0.8969
5	A	T	G	T	T	G	0.0341	0.931						5	A	T	G	T	T	G	0.0341	0.931
6	G	T	A	A	C	A	0.0286	0.9596						6	G	T	A	A	C	A	0.0286	0.9596
7	G	T	G	A	C	G	0.0188	0.9784						7	G	T	G	A	C	G	0.0188	0.9784
8	A	C	G	T	T	G	0.0084	0.9868						8	A	C	G	T	T	G	0.0084	0.9868
9	A	T	G	T	C	G	0.0063	0.993						9	A	T	G	T	C	G	0.0063	0.993
10	A	T	A	A	T	A	0.0048	0.9978						10	A	T	A	A	T	A	0.0048	0.9978
11	G	C	A	A	T	A	0.0022	1						11	G	C	A	A	T	A	0.0022	1
Haplotype association with response (n=43, crude analysis)														Haplotype association with response (n=32, crude analysis)
	rs4724800	rs7784465	rs10951982	rs10238136	rs836478	rs9374	Frequency	Difference (95% CI)	P-value						rs4724800	rs7784465	rs10951982	rs10238136	rs836478	rs9374	Frequency	Difference (95% CI)	P-value
1	A	T	G	A	C	G	0.4419	0.00	---					1	A	T	G	A	C	G	0.4844	0.00	---
2	A	C	G	A	T	G	0.2408	-0.08 (-0.67 - 0.52)	0.8					2	A	C	G	A	T	G	0.2617	1.09 (0.29 - 1.9)	0.012
3	G	T	A	A	T	A	0.1623	0.29 (-0.45 - 1.02)	0.45					3	G	T	A	A	T	A	0.1552	1.03 (0.08 - 1.98)	0.039
4	A	T	G	A	T	G	0.073	-0.03 (-1.14 - 1.08)	0.96					4	A	C	G	T	T	G	0.0342	0.62 (-1.34 - 2.59)	0.54
5	G	C	A	A	T	A	0.0354	4.1 (2.52 - 5.68)	<0.0001					5	A	T	G	A	T	G	0.0335	2.02 (-0.04 - 4.09)	0.062
6	A	C	G	T	T	G	0.0234	-0.46 (-2.19 - 1.27)	0.6					6	G	C	A	A	T	A	0.0166	-0.48 (-3.33 - 2.37)	0.74
7	A	T	G	T	T	G	0.0232	1.65 (-0.08 - 3.39)	0.066					7	A	T	G	T	T	G	0.0144	0.9 (-2.61 - 4.4)	0.62
Global haplotype association p-value: 0.066														Global haplotype association p-value: 0.62
